# Supplementary material for: Distinctive phenogroup to differentiate diagnosis of cardiac myxoma vs cardiovascular disease examining blood-based circulating cell biomarkers
Source: Sci Rep. 2023 Nov 21;13:20357. doi: 10.1038/s41598-023-47639-y (PMC10663517; doi:10.1038/s41598-023-47639-y)
Supplement: Supplementary file 3 — Supplementary Table S1. [file 41598_2023_47639_MOESM3_ESM.xlsx]

## Sheet: Foglio1
Sample name	Gender	Age	Patient group	Classification group	Hospital	Treatment	Cluster *	Atypical cells*	Mitotic figure*	CD45 neg (%)*	S-Phase (%) *	calr-pos %	cd34 bright	cd309	cd146	clinical presentation	tumor surface	location	recidiva	distance metastasis
HEAB101	F	82	cardiac tumor	mixoma	MDH	TAH	1	3	0	32	36	0	41.49	2.32	18.3391	random finding	smooth	LA	NO	NO
HEAB102	M	81	cardiac tumor	mixoma	MDH	NO	0	3	0	34	42	5	60.89	3.03	18.986	FA	smooth	LA	NO	NO
HEAB104	M	55	cardiac tumor	mixoma	MDH	NO	0	1	0	33	35	0	29.6	3.95	15.835	Hypertension	villous	LA	NO	NO
HEAB105	F	50	cardiac tumor	mixoma	MDH	NO	2	3	0	22	32	2	44.6	-8.37	17.576	Hypertension	smooth	LA	NO	NO
HEAB108	M	73	cardiac tumor	mixoma	MDH	NO	0	1	0	21	33	5	49.54	4.08	11.254	Embolic event	villous	LA	NO	NO
HEAB109	F	60	cardiac tumor	mixoma	MDH	NO	2	3	0	48	25	0	33.25	1.53	5.9648	random finding	smooth	LA	NO	NO
HEAB110	M	59	cardiac tumor	mixoma	MDH	NO	2	3	0	34	37	2	79.737	0.9	20.596	Hypertension	smooth	LA	NO	NO
HEAB112	F	60	cardiac tumor	mixoma	MDH	NO	3	3	0	42	27.8	1	31.7636	5.03	7.6388	FA	smooth	LA	NO	NO
HEAB113	M	39	cardiac tumor	mixoma	MDH	NO	1	2	0	41	22	2	40.9271	2.82	25.4044	random finding	smooth	LA	NO	NO
HEAB114	M	89	cardiac tumor	mixoma	MDH	TAH	0	2	0	39	34	0	35.3048	1.78	22.18	Hypertension	smooth	LA	NO	NO
AF01	M	62	cardiologic	atrial fibrillation	MDH	T	0	0	0	5.47	3	ND	42.63	53.75	40.48	FA	RA RIGHT ATRIUM
AF02	M	72	cardiologic	atrial fibrillation	MDH	T	0	0	0	14.74	5	ND	38.24	63.21	30.92	FA	LA LEFT ATRIUM
EC07	F	73	cardiologic	Hypertension	MDH	TAH	0	0	0	0.49	4	ND	0	24.55	43.71	Hypertension
EC08	M	53	cardiologic	Hypertension	MDH	TAH	0	0	0	3.42	12	ND	0	66.64	21.42	Hypertension
EC08	M	53	cardiologic	Hypertension	MDH	TAH	0	0	0	33.17	17	ND	0	55.14	32.58	Hypertension
EC09	M	64	cardiologic	Hypertension	MDH	TAH	0	0	0	9.2	3	ND	0	65.64	27.52	Hypertension
EC10	M	58	cardiologic	Hypertension	MDH	TAH	0	0	0	42	4	ND	0	62.81	40.77	Hypertension
SUB119	M	81	Healthy Control	Inflammation	MDH	NO	2	3	0	7.8	32.4	ND	12.31	2.74	10	NO
SUB066	M	78	Healthy Control	no comorbidities	MDH	NO	0	0	0	12	20.8	ND	18.34	2.443	12.07	NO
SUB110	M	76	Healthy Control	no comorbidities	MDH	NO	0	0	0	0	0	ND	0	4.25	16.06	NO
SUB071	M	70	Healthy Control	no comorbidities	MDH	NO	0	0	0	2	19	ND	46.77	ND	18.16	NO
SUB065	M	69	Healthy Control	no comorbidities	MDH	NO	0	0	0	3	23	ND	18.87	4.982	5.67	NO
SUB111	M	69	Healthy Control	no comorbidities	MDH	NO	0	0	0	4.9	11	ND	8.13	5.481	5.97	NO
SUB054	M	65	Healthy Control	Inflammation	MDH	NO	0	0	0	18.5	6	ND	17.42	ND	9.35	NO
SUB086	M	65	Healthy Control	Inflammation	MDH	NO	2	0	0	7.5	33	ND	21.86	ND	10.09	NO
SUB107	M	65	Healthy Control	no comorbidities	MDH	NO	0	0	0	1.2	2	ND	25.18	15.388	12.29	NO
SUB060	M	64	Healthy Control	no comorbidities	MDH	NO	0	0	0	8.3	6.8	ND	40.45	2.616	12.87	NO
SUB064	M	60	Healthy Control	Inflammation	MDH	NO	0	0	0	45	21	ND	32.89	3.106	10.73	NO
SUB073	M	60	Healthy Control	Inflammation	MDH	NO	1	0	0	10	36	ND	63.76	ND	2.59	NO
SUB082	M	59	Healthy Control	Inflammation	MDH	NO	2	2	0	7	32.5	ND	53.29	7.525	15.76	NO
SUB085	M	58	Healthy Control	no comorbidities	MDH	NO	0	0	0	3	7	ND	16.41	8.456	13.56	NO
SUB059	M	57	Healthy Control	no comorbidities	MDH	NO	0	0	0	1.1	9	ND	24.45	ND	10.64	NO

## Sheet: Sheet1
CD45 neg (%)*		S-Phase (%) *		cd34 bright		cd309	cd146
32		36		41.49		2.32	18.3391
34		42		60.89		3.03	18.986
33		35		29.6		3.95	15.835
22		32		44.6		-8.37	17.576
21		33		49.54		4.08	11.254
48		25		33.25		1.53	5.9648
34		37		79.737		0.9	20.596
42		27.8		31.7636		5.03	7.6388
41		22		40.9271		2.82	25.4044
39		34		35.3048		1.78	22.18
5.47		3		42.63		53.75	40.48
14.74		5		38.24		63.21	30.92
0.49		4		0		24.55	43.71
3.42		12		0		66.64	21.42
33.17		17		0		55.14	32.58
9.2		3		0		65.64	27.52
42		4		0		62.81	40.77
7.8		32.4		12.31		2.74	10
12		20.8		18.34		2.443	12.07
0		0		0		4.25	16.06
2		19		46.77		0	18.16
3		23		18.87		4.982	5.67
4.9		11		8.13		5.481	5.97
18.5		6		17.42		0	9.35
7.5		33		21.86		0	10.09
1.2		2		25.18		15.388	12.29
8.3		6.8		40.45		2.616	12.87
45		21		32.89		3.106	10.73
10		36		63.76		0	2.59
7		32.5		53.29		7.525	15.76
3		7		16.41		8.456	13.56
1.1		9		24.45		0	10.64
